# Supplementary material for: Renal Accumulation and Hemocyte-Mediated Internalization After Acute Exposure to Injected Polyethylene Terephthalate Nanoplastics (PET-NPs) in the Freshwater Gastropod Pomacea canaliculata
Source: J Xenobiot. 2026 May 19;16(3):88. doi: 10.3390/jox16030088 (PMC13214758; doi:10.3390/jox16030088)
Supplement: Supplementary file 1 [file jox-16-00088-s001.zip]

Archive with 1 entries (1 files):
- jox-4200030-supplementary.pdf
